# Supplementary material for: Whole-brain modelling identifies distinct but convergent paths to unconsciousness in anaesthesia and disorders of consciousness
Source: Commun Biol. 2022 Apr 20;5:384. doi: 10.1038/s42003-022-03330-y (PMC9021270; doi:10.1038/s42003-022-03330-y)
Supplement: Supplementary file 4 — Supplementary Data 2 [file 42003_2022_3330_MOESM4_ESM.xlsx]

## Sheet: Sheet1
KS-fit delta (DOC-Control) for healthy connectome	KS-fit delta (DOC-Control) for DOC connectome	KS-fit delta (DOC-Control) for random connectome	KS-fit delta (DOC-Control) for lattice connectome
0.155052	-0.0797891	-0.0875966	-0.018878
0.155356	-0.0861309	-0.0612982	0.0087108
0.153651	-0.0690227	-0.0582656	-0.0765997
0.130201	-0.0951828	-0.0844717	0.155513
-0.156306	-0.119979	-0.124707	0.00860941
-0.15473	-0.085836	-0.126302	0.118366
0.156214	-0.0914588	-0.118587	0.0600446
0.00636027	-0.0989068	-0.0709953	0.0583117
0.156435	-0.11384	-0.0775676	0.111618
0.137234	-0.108973	-0.0734934	0.098833
0.15437	-0.0702026	-0.125306	0.15614
0.155992	-0.0836421	-0.111452	0.0900761
0.0864628	-0.108466	-0.110964	-0.018878
0.0597036	-0.102751	-0.0708202	0.155356
0.15237	-0.109931	-0.054855	0.155836
0.113674	-0.105203	-0.0761296	0.155273
-0.00811165	-0.0601368	-0.127334	0.157606
0.0295706	-0.103092	-0.0963811	0.155449
0.0647457	-0.105239	-0.124007	0.155421
-0.155486	-0.07695	-0.116725	0.156287
0.0604963	-0.0800933	-0.0487344	-0.0116421
0.145364	-0.111425	-0.120071	-0.0624873
0.116651	-0.0744704	-0.105986	-0.0742953
-0.158011	-0.101147	-0.0526151	0.155919
0.047573	-0.09604	-0.116494	0.0850709
0.156075	-0.062008	-0.0614365	0.12703
-0.0720923	-0.103184	-0.0970171	0.0262707
0.030898	-0.0945283	-0.113425	0.0954593
0.126274	-0.147835	-0.0778534	-0.145954
-0.0295799	-0.118679	-0.0925004	0.0340136
-0.147715	-0.097478	-0.0518224	0.0172557
0.0333038	-0.097985	-0.09498	-0.15484
0.154923	-0.0919658	-0.0783696	0.0527718
-0.0917353	-0.0893295	-0.0843335	0.155513
0.15343	-0.0970448	-0.137032	-0.0016592
-0.00841583	-0.10288	-0.0867209	0.156499
0.154813	-0.0923621	-0.0577402	0.148793
0.154619	-0.108613	-0.0940582	-0.0482643
0.154979	-0.112402	-0.0909703	-0.152969
0.132432	-0.0928415	-0.0709585	-0.127952
0.141087	-0.137741	-0.0858544	0.0403647
0.0449367	-0.113038	-0.0850617	0.0853474
0.155034	-0.0976071	-0.0877809	0.153485
0.123131	-0.0929982	-0.112724	0.153706
-0.139161	-0.0978283	-0.144839	-0.158767
0.0379219	-0.0989713	-0.119933	0.028612
-0.155034	-0.0708939	-0.0863337	0.106336
0.0857714	-0.0899102	-0.101386	0.0193573
0.00534631	-0.0834578	-0.0927309	-0.158527
0.0872463	-0.0920672	-0.122357	0.154868
0.153743	-0.0883616	-0.121924	0.0983168
0.0628837	-0.106263	-0.109304	0.156149
0.0795679	-0.0797522	-0.120145	0.0188596
0.155753	-0.0870896	-0.119914	0.0128865
0.111996	-0.0900393	-0.155467	-0.156269
0.150425	-0.062939	-0.117093	0.125611
0.155513	-0.103737	-0.0993861	0.154877
0.154674	-0.0976439	-0.108539	0.127998
0.0939292	-0.0852829	-0.098492	0.0513983
0.123721	-0.0881496	-0.0606622	-0.0384381
0.156582	-0.063999	-0.104401	0.087108
0.0389636	-0.0900208	-0.0803329	0.157984
0.0721476	-0.0949063	-0.108032	0.15532
-0.110475	-0.130459	-0.10558	0.15649
0.148775	-0.0766735	-0.112061	-0.0493059
0.156472	-0.0713087	-0.0625703	0.155347
0.155366	-0.0932747	-0.13233	0.0900024
0.156804	-0.0922792	-0.0934683	0.120117
0.154656	-0.0924912	-0.0974872	0.0946021
0.156287	-0.0931825	-0.0924267	0.058496
0.155163	-0.104354	-0.105147	0.111978
0.156029	-0.125463	-0.111922	0.155449
0.156075	-0.0669856	-0.0859742	-0.0668289
0.15473	-0.113111	-0.111065	-0.157384
0.156361	-0.143622	-0.0637041	-0.0265841
-0.0637963	-0.0917999	-0.0937264	0.155799
0.00291282	-0.128468	-0.103202	0.14977
-0.0434342	-0.106677	-0.130358	-0.028529
0.00666445	-0.0923345	-0.0731615	-0.0126376
0.119389	-0.0993031	-0.0757609	0.0972568
-0.155771	-0.0927677	-0.1202	0.157642
0.154066	-0.0678244	-0.145964	-0.00612061
-0.158555	-0.0882418	-0.103553	0.154969
-0.0558137	-0.0840477	-0.128164	0.0494995
0.0806464	-0.12385	-0.0861217	0.0760375
0.114798	-0.147346	-0.0987685	0.155264
0.155725	-0.094685	-0.0930996	0.0053924
0.155098	-0.0961967	-0.0643217	0.046264
0.155098	-0.0553435	-0.0991649	0.155163
0.148904	-0.066451	-0.0979573	0.0310639
-0.0502	-0.097478	-0.104401	0.154232
0.156693	-0.0788212	-0.104686	0.0654186
0.121361	-0.141226	-0.126717	-0.0169146
-0.156435	-0.0763416	-0.109019	-0.0638516
0.154951	-0.109397	-0.130892	0.155356
0.137972	-0.0725163	-0.113554	0.152702
0.155061	-0.108235	-0.10335	-0.062137
0.158472	-0.0766919	-0.064082	-0.0999392
0.156278	-0.0966208	-0.110825	0.154877
-0.0613259	-0.082665	-0.0662943	0.154849
