# Supplementary material for: Whole-brain modelling identifies distinct but convergent paths to unconsciousness in anaesthesia and disorders of consciousness
Source: Commun Biol. 2022 Apr 20;5:384. doi: 10.1038/s42003-022-03330-y (PMC9021270; doi:10.1038/s42003-022-03330-y)
Supplement: Supplementary file 5 — Supplementary Data 3 [file 42003_2022_3330_MOESM5_ESM.xlsx]

## Sheet: Sheet1
KS-fit to DOC data for model with SI from Controls with empirical GABA receptor density	KS-fit to DOC data for model with SI from DOC with empirical GABA receptor density	KS-fit to DOC data for model with SI from DOC with random GABA receptor density	KS-fit to DOC data for model with SI from DOC with uniform GABA receptor density
0.256734	0.136331	0.0892097	0.145512
0.368287	0.216083	0.175046	0.125104
0.286323	0.123555	0.121509	0.140258
0.264255	0.114817	0.14612	0.186383
0.263204	0.20386	0.093413	0.219844
0.338643	0.193131	0.104198	0.170123
0.218572	0.118743	0.208119	0.198551
0.226591	0.288203	0.139815	0.13517
0.273381	0.132791	0.17499	0.259056
0.302472	0.136165	0.149383	0.259554
0.254577	0.108235	0.245562	0.16863
0.31193	0.0730601	0.147835	0.0951828
0.462696	0.128643	0.130524	0.19573
0.370223	0.11443	0.241635	0.0702948
0.138211	0.330623	0.0893756	0.206405
0.387479	0.220342	0.13611	0.196781
0.37426	0.296333	0.105138	0.192191
0.238814	0.176926	0.130192	0.153753
0.195343	0.241524	0.213428	0.104972
0.231735	0.21542	0.141309	0.11808
0.203971	0.0997179	0.19573	0.111332
0.332448	0.140147	0.152481	0.0563022
0.393009	0.158177	0.106687	0.0795863
0.212986	0.130192	0.205298	0.120679
0.26503	0.214313	0.237819	0.0915325
0.216636	0.257729	0.194679	0.0571318
0.387755	0.168575	0.13069	0.139815
0.194624	0.157182	0.181572	0.156518
0.259001	0.101488	0.339528	0.09828
0.179691	0.160223	0.100382	0.180079
0.291964	0.0612245	0.0503844	0.107627
0.232675	0.151706	0.23721	0.214258
0.35883	0.144738	0.214037	0.162878
0.360157	0.142138	0.123113	0.208174
0.226481	0.168354	0.148609	0.23616
0.261158	0.145512	0.106521	0.136607
0.200874	0.2569	0.117637	0.20292
0.324871	0.116144	0.189204	0.0852829
0.339085	0.298877	0.13611	0.112604
0.223992	0.147282	0.0835684	0.188043
0.240639	0.156352	0.125048	0.247442
0.315137	0.217576	0.160445	0.22731
0.261601	0.0663127	0.100658	0.249267
0.216692	0.102262	0.194071	0.0700736
0.354239	0.174493	0.196781	0.156075
0.37144	0.102207	0.0936342	0.221227
0.173995	0.362978	0.134782	0.0841215
0.260384	0.157513	0.127593	0.0706266
0.404513	0.118412	0.140037	0.165975
0.249876	0.195454	0.136607	0.237929
0.196505	0.112826	0.371993	0.170289
0.430397	0.145788	0.127703	0.287208
0.191029	0.196339	0.076102	0.225983
0.359549	0.212488	0.13893	0.0864443
0.370112	0.0680825	0.1605	0.159062
0.19385	0.162104	0.0983906	0.0691887
0.419888	0.334218	0.111719	0.161606
0.477518	0.33007	0.106023	0.155356
0.17499	0.0829047	0.150213	0.191638
0.470605	0.204579	0.280847	0.199381
0.472872	0.135004	0.216249	0.189536
0.400531	0.185388	0.128754	0.142802
0.216028	0.185775	0.255517	0.126708
0.361319	0.240529	0.246668	0.110447
0.24534	0.136442	0.178585	0.127205
0.215585	0.121343	0.286931	0.177977
0.356507	0.085836	0.125214	0.0967867
0.316133	0.1704	0.131464	0.211272
0.240031	0.117195	0.29578	0.149549
0.15591	0.0939107	0.220176	0.218738
0.306676	0.127703	0.064377	0.240695
0.227698	0.150987	0.127316	0.186107
0.233007	0.113489	0.171506	0.228804
0.187379	0.331729	0.0676954	0.1407
0.262707	0.149383	0.301532	0.1876
0.522482	0.117471	0.13893	0.139483
0.432941	0.182623	0.18207	0.0906476
0.281788	0.314474	0.111719	0.271998
0.325148	0.17853	0.139981	0.12538
0.358774	0.269509	0.205022	0.0619435
0.223716	0.162823	0.0928046	0.134395
0.156186	0.126708	0.140534	0.119462
0.334218	0.101156	0.148167	0.153476
0.216526	0.154195	0.217632	0.139207
0.350368	0.109009	0.0877717	0.129418
0.387866	0.150047	0.0508268	0.221448
0.362922	0.168519	0.130911	0.152259
0.147171	0.113766	0.12361	0.150877
0.0890991	0.277142	0.161938	0.176871
0.150655	0.0893756	0.120237	0.199049
0.189923	0.157956	0.190808	0.22001
0.277418	0.170013	0.208727	0.117305
0.52934	0.178972	0.129141	0.176484
0.218904	0.105083	0.0527626	0.201814
0.34904	0.172612	0.337537	0.188209
0.195177	0.234722	0.102262	0.134893
0.199989	0.184669	0.0774293	0.209723
0.207621	0.234943	0.28671	0.109728
0.27316	0.0695205	0.11089	0.105138
0.328798	0.101267	0.156684	0.161495
