# Supplementary material for: Whole-brain modelling identifies distinct but convergent paths to unconsciousness in anaesthesia and disorders of consciousness
Source: Commun Biol. 2022 Apr 20;5:384. doi: 10.1038/s42003-022-03330-y (PMC9021270; doi:10.1038/s42003-022-03330-y)
Supplement: Supplementary file 6 — Supplementary Data 4 [file 42003_2022_3330_MOESM6_ESM.xlsx]

## Sheet: Sheet1
KS-fit delta (Propofol-Awake) for healthy connectome	KS-fit delta (Propofol-Awake) for DOC connectome	KS-fit delta (Propofol-Awake) for random connectome	KS-fit delta (Propofol-Awake) for lattice connectome
0.0688634	-0.0468114	-0.0506757	0.082562
0.0603943	-0.0564143	-0.0309376	0.00296187
0.00323954	-0.0355193	-0.0391753	0.080896
0.0443586	-0.037301	-0.0235792	0.0768697
0.0820529	-0.0369076	-0.0397538	0.0597001
0.0770085	-0.0464874	-0.0346862	0.075759
-0.0801092	-0.0518789	-0.0438726	0.0759904
0.0709459	-0.049403	-0.0388051	0.0637495
0.0673593	-0.0431553	-0.0442197	0.0765226
-0.0222371	-0.0456775	-0.0336912	0.07643
0.0791142	-0.055697	-0.0407488	0.080896
0.049079	-0.0472742	-0.0332284	0.0529434
-0.0604406	-0.0521797	-0.0395687	0.0820761
0.0720798	-0.0437338	-0.0447519	0.0609959
-0.0815902	-0.0293178	-0.0251759	0.074602
-0.0722649	-0.0322334	-0.03862	-0.0154341
0.0136524	-0.039615	-0.0199	0.082562
-0.0437338	-0.039615	-0.0322797	0.0506757
0.0239032	-0.0453767	-0.0317706	0.0667577
-0.0519946	-0.0352184	-0.0503286	0.0792531
-0.00365605	-0.0305905	-0.0294104	0.0822381
0.0181183	-0.0569465	-0.0457932	-0.00113384
0.0641198	-0.0492873	-0.0312616	0.0456081
0.064652	-0.0426925	-0.0236718	0.073769
-0.0649297	-0.0497732	-0.0320252	0.0802943
0.0564143	-0.0410265	-0.0421603	0.0787671
-0.0418364	-0.0433173	-0.037625	-0.0631942
0.0575713	-0.0345705	-0.0346862	0.058358
-0.022885	-0.0313773	-0.0418132	0.0687014
0.0814282	-0.0410728	-0.0480609	-0.00347094
0.0582886	-0.0333904	-0.0271659	-0.00696501
0.064652	-0.0392447	-0.0395687	0.0443586
0.00802943	-0.0476213	-0.0388514	0.0629397
-0.0755507	-0.0316318	-0.0474824	-0.00559978
0.0434561	-0.0448676	-0.0425768	0.0201083
0.0623612	-0.0516244	-0.0282997	0.0773325
-0.00839967	-0.0316318	-0.0234173	0.0751342
0.076268	-0.0354267	-0.0368845	0.0820067
0.0476675	-0.0313541	-0.0469733	0.0589365
-0.0745326	-0.037139	-0.0312153	0.0581729
-0.0609959	-0.040124	-0.0393373	0.0558589
-0.0390133	-0.0472742	-0.0553036	0.080896
-0.0490559	-0.0448676	-0.0482229	0.0819835
-0.0389208	-0.0485006	-0.0366994	0.0570159
0.0213116	-0.0340615	-0.0338532	0.0791142
-0.0689559	-0.0460478	-0.042114	0.0609728
0.0746946	-0.0360052	-0.0488014	0.054702
-0.0752499	-0.0419752	-0.0329045	0.00314698
-0.0656701	-0.0383423	-0.0295492	0.0819835
0.0809191	-0.0513236	-0.0434793	0.0610191
-0.0759904	-0.0455618	-0.0279526	0.066318
0.0247593	-0.0307988	-0.0355887	0.0327425
0.0811736	-0.0550953	-0.0244585	-0.0632867
0.0816827	-0.0347556	-0.0405637	0.0793456
-0.0511847	-0.0561598	-0.0309839	-0.0535681
0.0660172	-0.0657858	-0.0284154	-0.00247593
-0.0673362	-0.045099	-0.0542854	0.0830479
0.0796233	-0.0303823	-0.034478	0.0640735
0.0714087	-0.0429933	-0.03862	-0.0410959
0.0686088	-0.0446825	-0.0436875	0.0803175
0.080572	-0.0565994	-0.0278369	-0.0515781
-0.0496807	-0.0295955	-0.0496807	0.0746251
0.0618752	-0.0400315	-0.0446594	-0.0105054
-0.0812662	-0.0461866	-0.0370002	0.0800398
-0.0824463	-0.0344548	-0.0401934	0.0740929
-0.0737227	-0.04857	-0.0406794	-0.0462792
-0.029341	-0.029017	-0.0357506	0.053383
-0.0554887	-0.0332053	-0.0516707	0.0610885
0.0821224	-0.0480609	-0.0587977	-0.0612505
0.0763143	-0.0477832	-0.0524574	0.0710616
0.0743012	-0.044428	-0.0385737	0.0799704
0.0550259	-0.0343391	-0.0391059	0.0224454
0.075435	-0.0406331	-0.0335524	0.0817984
0.0677064	-0.047413	-0.0291327	0.0803638
0.0811505	-0.0393604	-0.0333673	0.0310533
0.081729	-0.0459321	-0.0271427	0.0090013
0.0012264	-0.0302434	-0.0358663	0.0433173
0.0299889	-0.0537995	-0.024042	0.0605794
0.0700204	-0.0502592	-0.0264717	0.0786051
0.0311922	-0.0497732	-0.0314235	0.081891
0.0769391	-0.0462329	-0.0411884	0.0758053
0.0640966	-0.0425074	-0.0342466	0.0307294
-0.0631248	-0.0472279	-0.0311922	0.0679147
-0.0572705	-0.038134	-0.0226536	0.0447057
0.073607	-0.039129	-0.0373704	0.075435
0.0830942	-0.0418595	-0.0634487	0.0558589
0.0638652	-0.0620141	-0.0503054	0.0813588
-0.0651148	-0.0344317	-0.0576407	0.0720335
0.0735839	-0.0311459	-0.0309145	0.0646983
-0.065485	-0.0450065	-0.0372316	0.065647
-0.0662255	-0.0519021	-0.039615	0.0540772
-0.0679609	-0.0468576	-0.049079	0.0765457
0.0419983	-0.0523649	-0.0443586	0.076268
0.0534987	-0.0376712	-0.0337144	0.064652
0.00370233	-0.040448	-0.0450296	0.0759672
0.073931	-0.0352647	-0.035473	0.0635644
-0.0177018	-0.0388976	-0.038134	0.0781192
0.0625694	-0.0421835	-0.0325805	0.0793688
0.0632867	-0.0554193	-0.0267262	-0.0468345
0.0591216	-0.0360283	-0.0517632	-0.0678452
